# Supplementary material for: Prediction of SARS-CoV-2 hosts among Brazilian mammals and new coronavirus transmission chain using evolutionary bioinformatics
Source: Anim Dis. 2021 Sep 26;1(1):20. doi: 10.1186/s44149-021-00020-w (PMC8475823; doi:10.1186/s44149-021-00020-w)
Supplement: Supplementary file 1 — Additional file 1: Supplementary Table 1. Protein accession numbers. [file 44149_2021_20_MOESM1_ESM.xlsx]

## Sheet: Plan1
Protein accession numbers
Mammal species	ACE2 accession number
Alligator mississippiensis	KYO30243
Anoura geoffroyi	QJF77820.1
Aotus nancymaae	XP_012290105
Artibeus lituratus	QJF77822.1
Camelus ferus	XP_6194263
Carollia perspicillata	JF77828.1
Chiroderma villosum	QJF77830.1
Chrysocyon brachyurus	QNC68917.1
Dasypus novemcinctus	XP_004449124.1
Desmodus rotundus	XP_024425698.1
Eptesicus brasiliensis	QJF77791.1
Glossophaga commissarisi	QJF77793.1
Glossophaga soricina	QJF77794.1
Homo sapiens	BAB40370
Manis javanica	XP_017505746
Micronycteris hirsuta	QJF77798.1
Micronycteris microtis	QJF77800.1
Micronycteris schmidtorum	QJF77799.1
Molossus molossus	XP_036127492.1
Myotis riparius	QJF77802.1
Nyctereutes procyonoides	ABW16956.1
Odocoileus virginianus	XP_020768965.1
Paguma larvata	Q56NL1.1
Phyllostomus discolor	XP_035872276.1
Phyllostomus hastatus	QJF77805.1
Puma concolor	XP_025790417
Rhinolophus affinis	QMQ39244.1
Rhynchonycteris naso	QJF77807.1
Saccopteryx bilineata	QJF77808.1
Sapajus apella	XP_032141854
Speothos venaticus	QNC68915.1
Tadarida brasiliensis	QLF98520.1
Uroderma bilobatum	QJF77842.1
Vampyrum spectrum	QJF77843.1
Deer species	Mt CYB accession number
Axis porcinus	AYV91237.1
Blastocerus dichotomus	AVD98413.1
Camelus ferus	ABM65792.2
Capreolus capreolus	AMK05003.1
Hippocamelus antisensis	ABD37643.1
Mazama americana	AVD98415.1
Mazama gouazoupira	ALL73594.1
Muntiacus muntjak	QSJ55947.1
Odocoileus hemionus	QNH86877.1
Odocoileus virginianus	QNH86898.1
Rucervus duvaucelii	AAU08751.1
