# Supplementary material for: Prediction of SARS-CoV-2 hosts among Brazilian mammals and new coronavirus transmission chain using evolutionary bioinformatics
Source: Anim Dis. 2021 Sep 26;1(1):20. doi: 10.1186/s44149-021-00020-w (PMC8475823; doi:10.1186/s44149-021-00020-w)
Supplement: Supplementary file 2 — Additional file 2. ACE2 key residues interfacing with SARS-CoV-2 S protein. [file 44149_2021_20_MOESM2_ESM.txt]

ACE2 key residues interfacing with SARS-CoV-2 S protein


				Region:      ----------1----------- --2--- --3--- --4--
				Re         0 0000000000000000000000 000000 333333 33333
				  si       1 2222223333333333444444 788888 222223 55555
Species:			    dues:  9 4567890123456789012345 901234 567890 34567

Homo sapiens                               S QAKTFLDKFNHEAEDLFYQSSL LAQMYP QGFWEN KGDFR	 40
Aotus nancymaae                            S QAKTFLDKFNHEAEDLFHENSL LAQTYP QGFWEN KQDFR	 40
Sapajus apella                             S QAKTFLDKFNHEAEDLFHENSL LAQTYP QGFWEN KQDFR	 40
Manis javanica                             S EAKTFLEKFNSEAEELSYQSSL IAKNYQ QTFWEN KHDFR	 40
Paguma larvata                             S LAKTFLETFNYEAQELSYQSSV LAQTYP QGFWEN KGDFR	 40
Puma concolor                              S LAKTFLEKFNHEAEELSYQSSL LAKTYP QGFWEN KGDFR	 40
Nyctereutes procyonoides                   S LVNTFLEKFNYEAEELSYQSSL LAKTYP QGFWEN RGDFR	 40
Speothos venaticus                         S LVKTFLEKFNYEAEELSYQSSL LAKTYP QEFWEN KGDFR	 40
Chrysocyon brachyurus                      S LVKTFLEKFNYEAEELSYQSSL LAKTYP QEFWEN KGDFR	 40
Odocoileus virginianus                     S QAKTFLEKFNHEAEDLSYQSSL MAKTYS QGFWDN KGDFR	 40
Camelus ferus                              S LAKTFLEEFNHEAEDLSYQSSL TAKTYP QGFWDN KGDFR	 40
Dasypus novemcinctus                       S QASTFLETFNQQAEELSHQSAL MAQNFS EGFWNN KGDFR	 40
Rhinolophus affinis                        S RAKIFLDNFNHEAEDLSYQSSL LAKNYP EGFWNN KGDFR	 40
Rhynchonycteris naso                       P QAKTFLDKFNYEAEQLSFESSL RAKAFP EGFWKN KNDFR	 40
Saccopteryx bilineata                      P EAKTFLDRFNYEAEQLSFESSL RAKDFS EGFWKN KNDFR	 40
Tadarida brasiliensis                      S EAKIFLQRFNTEAEELHHQNSL HAKRYP QEFWNN KGDFR	 40
Molossus molossus                          S KAKIFLDNFNIRAEELHHQSSL QAKMYP QGFWDN NNDFR	 40
Myotis riparius                            S KAKIFLENFNSKAEDLSHESAL LAQTYP AGFWNN XGDFR	 40
Eptesicus brasiliensis                     S NATIFLENFNSEAEDLSHESAL LAQTYP PGFWNN KDDFR	 40
Micronycteris schmidtorum                  T EARTFLEKFNAKAEELYHRSSL XXXXXX QGFWDN KKDFR	 40
Micronycteris microtis                     T EARKFLEAFNTEAEELYHQSSL LAKXXX QGFWDN KKDFR	 40
Micronycteris hirsuta                      T EARTFLENFNTKAEELYHQSSL LAKXXX QGFWDN NKDFR	 40
Desmodus rotundus                          T EARTFLENFNTEAEEWFYQNSL IAKTYP QGFWDN NKDFR	 40
Carollia perspicillata                     T EARTFLEKFNTEAEELYHELSL LAKAYP QGFWDN KNDFR	 40
Uroderma bilobatum                         A DARTFLEKFNTEAEELYYESAL LAKAYP QGFWDN KNDFR	 40
Chiroderma villosum                        A DARTFLEKFNTEAEELYYESAL LAKAYP QGFWDN KNDFR	 40
Artibeus lituratus                         A DARTFLEKFNTEAEELYYESAL LAKAYP QGFWDN KNDFR	 40
Vampyrum spectrum                          T EARIFLENFNTEAEELYHQSSL LAKAYP QGFWDN KNDFR	 40
Phyllostomus hastatus                      T EARKFLENFNNKAEELYHQSSL LAKNYS QGFWDN KKDFR	 40
Phyllostomus discolor                      T DARKFLENFNNEAEELYYQSSL LAKNYP QGFWDN KKDFR	 40
Glossophaga soricina                       T EARTFLETFNTEAEELYHQRSL LAKAYP QGFWDN KGDFR	 40
Glossophaga commissarisi                   T EARTFLEKFXTEAEELYHQRSL LAKAYP QGFWDN KGDFR	 40
Anoura geoffroyi                           T EARTFLENFNTEAEDLYYQRSL LAKAYP QGFWDN KGDFR	 40
Alligator mississippiensis                 S NVTTFLNQFNQNAEGLYYESSL NASKYT PGFWIN MKDYR	 40


The ACE2 binding regions which emcompass the key residues enable to interact with SARS-CoV-2 S protein was based on studies of Shang et al. 2020, and Brown et al. 2021.
