# Supplementary material for: Prediction of SARS-CoV-2 hosts among Brazilian mammals and new coronavirus transmission chain using evolutionary bioinformatics
Source: Anim Dis. 2021 Sep 26;1(1):20. doi: 10.1186/s44149-021-00020-w (PMC8475823; doi:10.1186/s44149-021-00020-w)
Supplement: Supplementary file 3 — Additional file 3: Supplementary Table 2. Estimates of evolutionary divergence between ACE2 regions that encompass the key residues enabling interactions with the SARS-CoV-2 S protein. The number of amino acid substitutions per site between sequences are shown. Evolutionary analyses were performed using MEGA X software. Analyses were conducted using the JTT matrix-based model. The rate variation among sites was modeled with a gamma distribution. This analysis involved 34 amino acid sequences aligned using MUSCLE. All ambiguous positions were removed for each sequence pair (pairwise deletion option). A total of 40 positions were included in the final dataset. [file 44149_2021_20_MOESM3_ESM.xlsx]

## Sheet: MatrixOutput
	Angiotensin-converting enzyme 2 based-evolutionary divergence
Species	A. geof	G. comm	G. sori	P. disc	P. hast	V. spec	A. litu	C. vill	U. bilo	C. pers	D. rotu	M. hirs	M. micr	M. schm	E. bras	M. ripa	M. molo	T. bras	S. bili	R. naso	R. affi	O. virg	C. feru	S. vena	C. brac	N. proc	P. conc	P. larv	M. java	H. sapi	A. nanc	S. apel	D. nove	A. miss
A. geoffroyi
G. commissarisi	0.0867298
G. soricina	0.0841711	0.0284279
P. discolor	0.256715	0.312933	0.300551
P. hastatus	0.343295	0.318857	0.305936	0.113193
V. spectrum	0.152628	0.125536	0.121436	0.202561	0.205456
A. lituratus	0.259631	0.231871	0.265303	0.272277	0.43846	0.206617
C. villosum	0.259631	0.231871	0.265303	0.272277	0.43846	0.206617	1e-06
U. bilobatum	0.259631	0.231871	0.265303	0.272277	0.43846	0.206617	1e-06	1e-06
C. perspicillata	0.192011	0.094774	0.12631	0.322342	0.328213	0.116163	0.147665	0.147665	0.147665
D. rotundus	0.292829	0.351687	0.337723	0.302727	0.390444	0.287627	0.410312	0.410312	0.410312	0.364896
M. hirsuta	0.214321	0.185276	0.17813	0.198464	0.0919288	0.121525	0.307239	0.307239	0.307239	0.201449	0.197557
M. microtis	0.236224	0.160699	0.14034	0.134126	0.101095	0.105441	0.289284	0.289284	0.289284	0.179395	0.30243	0.13701
M. schmidtorum	0.336546	0.208953	0.250074	0.28466	0.152664	0.214173	0.320025	0.320025	0.320025	0.200823	0.357715	0.133302	0.19361
E. brasiliensis	0.628845	0.720012	0.686273	0.639623	0.747689	0.477867	0.509077	0.509077	0.509077	0.615042	0.822225	0.716071	0.727327	0.805021
M. riparius	0.620662	0.713006	0.678952	0.782869	0.673022	0.553484	0.65556	0.65556	0.65556	0.713038	0.835219	0.57644	0.812544	0.714996	0.152656
M. molossus	0.6392	0.625811	0.597241	0.596735	0.523407	0.35861	0.63744	0.63744	0.63744	0.580136	0.607871	0.342846	0.53896	0.515484	0.696631	0.537755
T. brasiliensis	0.528853	0.426682	0.428571	0.684742	0.703188	0.416119	0.635142	0.635142	0.635142	0.536867	0.668369	0.570277	0.485207	0.580473	0.755201	0.702362	0.514541
S. bilineata	0.985819	0.982209	0.983138	0.892447	0.881218	0.846836	0.736385	0.736385	0.736385	0.766925	1.08502	0.87127	0.80928	0.795873	1.05704	1.07412	0.974531	0.907944
R. naso	0.837423	0.806827	0.858417	0.881682	1.05044	0.714482	0.584644	0.584644	0.584644	0.621926	0.97768	0.907285	0.895353	0.80533	0.87817	0.876415	0.824606	0.940676	0.117006
R. affinis	0.446221	0.620732	0.593109	0.448368	0.587587	0.481466	0.674147	0.674147	0.674147	0.740492	0.712856	0.652828	0.662063	0.849101	0.439752	0.348058	0.520238	0.567994	0.630693	0.547118
O. virginianus	0.353891	0.406869	0.444811	0.473028	0.492207	0.483781	0.466564	0.466564	0.466564	0.504455	0.505098	0.50946	0.494528	0.475769	0.552132	0.503333	0.626734	0.574428	0.611754	0.533593	0.279935
C. ferus	0.394812	0.49012	0.491681	0.509839	0.668852	0.539866	0.538408	0.538408	0.538408	0.603478	0.531208	0.635959	0.569586	0.609289	0.587009	0.551667	0.645372	0.615369	0.78428	0.608907	0.290449	0.114917
S. venaticus	0.506809	0.47626	0.519288	0.54351	0.7117	0.563388	0.524576	0.524576	0.524576	0.589013	0.659053	0.666354	0.652474	0.699972	0.68765	0.651636	0.739879	0.551724	0.764295	0.568816	0.405728	0.250805	0.231903
C. brachyurus	0.506809	0.47626	0.519288	0.54351	0.7117	0.563388	0.524576	0.524576	0.524576	0.589013	0.659053	0.666354	0.652474	0.699972	0.68765	0.651636	0.739879	0.551724	0.764295	0.568816	0.405728	0.250805	0.231903	1e-06
N. procyonoides	0.523178	0.49274	0.536041	0.560618	0.73069	0.580414	0.541181	0.541181	0.541181	0.606624	0.655877	0.662982	0.67287	0.722191	0.649224	0.638223	0.759531	0.746404	0.805208	0.605228	0.438416	0.280009	0.261808	0.0860118	0.0860118
P. concolor	0.3864	0.356445	0.395594	0.407176	0.550815	0.435684	0.401433	0.401433	0.401433	0.455559	0.514541	0.511007	0.495201	0.534862	0.556118	0.5213	0.607879	0.552911	0.675555	0.498878	0.272553	0.144209	0.123522	0.085694	0.085694	0.113211
P. larvata	0.556794	0.598026	0.498423	0.595308	0.767715	0.614764	0.648035	0.648035	0.648035	0.72171	0.714418	0.725958	0.660335	0.787588	0.613169	0.578006	0.79764	0.80372	0.864043	0.693072	0.449829	0.333444	0.283973	0.191431	0.191431	0.22122	0.152213
M. javanica	0.55537	0.526309	0.56848	0.463894	0.536672	0.49664	0.496133	0.496133	0.496133	0.517634	0.504142	0.503249	0.488635	0.453624	0.725982	0.786592	0.759155	0.611961	0.64337	0.663189	0.532504	0.344728	0.421336	0.33324	0.33324	0.427735	0.291085	0.504197
H. sapiens	0.411505	0.467199	0.505788	0.531247	0.660935	0.545344	0.528142	0.528142	0.528142	0.567851	0.609434	0.595328	0.582251	0.562245	0.602478	0.550357	0.568575	0.651424	0.75595	0.567203	0.290561	0.212781	0.278513	0.302183	0.302183	0.333201	0.184649	0.302895	0.467608
A. nancymaae	0.565156	0.531681	0.571555	0.609779	0.640028	0.558836	0.5363	0.5363	0.5363	0.461773	0.566858	0.609051	0.596347	0.554203	0.497808	0.521907	0.687103	0.696468	0.76627	0.555037	0.467641	0.337574	0.423172	0.447988	0.447988	0.481357	0.308748	0.449006	0.536211	0.156536
S. apella	0.565156	0.531681	0.571555	0.609779	0.640028	0.558836	0.5363	0.5363	0.5363	0.461773	0.566858	0.609051	0.596347	0.554203	0.497808	0.521907	0.687103	0.696468	0.76627	0.555037	0.467641	0.337574	0.423172	0.447988	0.447988	0.481357	0.308748	0.449006	0.536211	0.156536	1e-06
D. novemcinctus	0.811595	0.749363	0.63151	0.795264	0.637277	0.761136	0.819228	0.819228	0.819228	0.886221	0.965552	0.644685	0.651971	0.615008	0.570366	0.517759	0.939603	0.848548	0.757385	0.794066	0.497261	0.409271	0.594542	0.736507	0.736507	0.669626	0.5608	0.584437	0.727234	0.623882	0.740595	0.740595
A. mississippiensis	1.66213	1.82015	1.79135	1.30001	1.35765	1.62947	1.30393	1.30393	1.30393	1.52779	1.61188	1.24173	1.44438	1.06633	1.20251	1.48193	1.49119	1.58271	1.58084	1.65343	1.47903	1.28384	1.31375	1.58182	1.58182	1.40328	1.43399	1.91506	1.55717	1.25416	1.23189	1.23189	1.48992

## Sheet: Caption
Table. Estimates of Evolutionary Divergence between Sequences
The number of amino acid substitutions per site from between sequences are shown. Analyses were conducted using the JTT matrix-based model [1]. The rate variation among sites was modeled with a gamma distribution (shape parameter = 0.7). This analysis involved 34 amino acid sequences. All ambiguous positions were removed for each sequence pair (pairwise deletion option). There were a total of 40 …
1. Jones D.T., Taylor W.R., and Thornton J.M. (1992). The rapid generation of mutation data matrices from protein sequences. Computer Applications in the Biosciences 8: 275-282.
2. Kumar S., Stecher G., Li M., Knyaz C., and Tamura K. (2018). MEGA X: Molecular Evolutionary Genetics Analysis across computing platforms. Molecular Biology and Evolution 35:1547-1549.
Disclaimer: Although utmost care has been taken to ensure the correctness of the caption, the caption text is provided "as is" without any warranty of any kind. Authors advise the user to carefully check the caption prior to its use for any purpose and report any errors or problems to the authors immediately (www.megasoftware.net). In no event shall the authors and their employers be liable for a…
